# Supplementary material for: Adherence to cardiovascular medication: a review of systematic reviews
Source: J Public Health (Oxf). 2018 May 29;41(1):e84–94. doi: 10.1093/pubmed/fdy088 (PMC6459362; doi:10.1093/pubmed/fdy088)
Supplement: Supplementary Table 1 [file fdy088_supplementarytable1.xlsx]

## Sheet: Factors
Supplementary Table1: Data Extraction for factors associated with adherence
Review Author (year)	Aim	Setting	No. of studies included (participants)	Search Strategy	Adherence Measurement	Quality tool used	Factors contributing to nonadherence	Adherence operational measure	Quality Score (from AMSTAR tool)
Assawasuwannakit et al (2015)	To investigate factors influencing adherence, including a comparison of the two most commonly studied diseases - HIV vs hypertension	Mean age; 45 yrs. Mean dosing regimen; 1.78	36 papers; 12 hypertension papers studied - compared to 24 HIV studies	Medline, 1949 - Nov 2011. Search terms provided. Inclusion only of two most widely studied disease areas	MEMS (electronic pill counting)	Not specified	Disease (hypertension 5% poorer adherence than HIV); Age (8% improvement with 10yr increase); Dosing Regimen (15-19% better with once daily compared tp thrice daily, lesser impact with inc age)	Looked at studies assessing adherence in terms of proportion of good adherers (e.g. above 80%)	(-)
Iskedjian et al (2002)	Compare adherence between different dosing regimens: once-daiy (QD), twice daily (BID), and multiple daily dosing (MDD)	Canada, Japan, US (4), Belgium, France	8 studies (11483 patients)	Medline, Embase, IPA. Limited to English or French, published between 1980 and 1998	Pill count, electronic monitoring, MEMS, patient interview	Quality checklist dervied from Haynes et al	Once-daily dosign associated with better rate of adherence (91.4 % compared to BID, and MDD) though difference between BID and MDD not significant	Average adherence varied from 83% (MDD) to 91% (QD). Pooled with random-effects meta-analysis	(+)
Ingersoll et al (2008)	Review of relationship between regimen factors and adherence across range of chronic conditions	Not specified; US based research	61 articles covering range of chronic conditions; 7 relate to hypertension and CVD	PubMed, Medline, PsycINFO; limit 1998-2007. Search strategy mentioned, and some discussion of selection criteria (though not explicit)	Not clear	Mention of varible study quality though no use of quality assessment tool described/ stated.	Great methodology heterogenity, many with flawed design. Dose frequency and regimen design appear highly important influcencing factors on medication adherence. Lack of evidence to suggest benefit of behavioural interventions	No summary of adherence rate presented	(-)
Xu et al (2016)	Review of US studies to identify rates of adherence and persistence, and influencing factors	PRESENTATION: Adherence and Persistent to lipid-lowering therapies	62 articles included in review, US based study	PubMed and Ovid searched (2004-onwards), published in English.	MPR, PDC	Not specified	Suboptimal adherence/ persistence. Secondary adherence/ persistence better than primary, high co-payments associated with poorer ad/persist*	Rates of good adherence (good = above 80%): 45-77%	(-)
Bowry et al (2011)	Aim to evaluate prevalence and predictors adherence to CVD medication in resource limited settings	Study based in resource-limited countries	76 studies met inclusion criteria	Medline, Embase, IPA (1966-2010)	Urine test, self-report, pill-count, serum drug levels, MEMS, pharmacy claims, healthcare assessment, home visit	Newcastle–Ottawa Scale and AHRQ	Studies measuring by pill-counts had higher adherence than self-reported. No variation found by geography, urban vs rural, or regimen complexity. Poor adherence associated with poor knowledge, negative perception of drugs, side effects and cost. Similar findings to studies in resource-rich countries	Overall adherence 57.5%, consistent across subgroups	(++)
Lewey et al (2013)	Evaluate whether these factors relevant to statin ad and hence relate to poor outcomes	Most studies N.America, over half set in US.	53 studies (2,663,638): 51 assessed gender and 11 assessed race.	Medline, Embase, Clinical trials.gov, Cochrane, and reference search. Search strategy listed.	Largely pharamcy refill data and medical records (46 studies)	Yes - used Newcastle Ottawa Quality Assessment Scale for observational studies	Women and non-white patients increased risk of non-adherence.	Average adherence across reviews: 48%	(++)
Mann et al (2010)	Identify predictors of statin nonadherence	Review of observational studies; US and high income countries	22 cohort studies	Medline, Embase, PsycINFO, Cochrane, National Health Service Economic and Evaluation Database, Health Technology Assessment Database. Limited to English language community setting.	Proportion of days covered (PDC), Discontinuation, or Self-report	a priori quality requirements in selection criteria	Age has a 'u-shaped' association with adherence: oldest and youngest are poorest adherers. Gender (F) and SES (low-income) also associated with reduced adherence. Secondary prevention associated with better adherence.	Calculated as 'odds of non adherence' for each subgroup. No pooled measure provided.	(+)
Magrin et al (2015)	To examine whether social support, living arrangement, marital status and functional social support, related to adherence to lifestyle changes and medication	Global study; majority US. Particpant age 48-76 years. Social support (Structural e.g marriage and living and Functional support) as risk factors for nonadherence	33 studies; 22 US, 11 elsewhere	Cinhal, medline, PsycINFO, PsycARTICLES and ERIC databases + reference search. Eligibility criteria stated, no language limit, but restrict to peer-reviewed journals	26 studies self reporting; 7 'other'	Not specified	Fuctional social support associated with adherence (except in ethnic minortities). Method used to study adherence impacted significance of relationship.	Performed three meta-analyses on effect of social support on adherence; marital status, living arrangement, and functional support. Does not clearly specify operational definitions used	(+)
Alsabbagh et al (2014)	To investigate the number of adherence studies looking at SES as potential risk factor, as well as types of SES measurements used. Also aim to quantify association between SES and nonadherence.	Majority of studies in North America (35). Remainder in Europe (10) and elsewhere (11).	56 studies (4,780,293 subjects). 32 studies included SES measure; 37 if ethinicity classed as SES factor	Medline, Embase, IPA, Cochrane, Scopus, Cinhal, PsycINFO, Sociological abstratcs, ProQuest, Web of Science, Oalster + reference search. Studies in English and French.	Electronic prescriptions databases; MPR, discontinuation, or both used as marker of nonadherence	Yes - use of ISPOR checklist by two reviewers	No overall finding between SES and adherence (though study limitations in published research)	Relative risk of nonadherence analysed. Pooled results = 11% higer risk nonadherence with lower SES, after adjusting. High heterogenity.	(++)
AlGhurair et al (2012)	Look at different instruments for adherence measurement and associated barriers reported	Patient reported factors preventing adherence	74 studies	Medline, Embase, Health and Psychological Instruments (HAPI), CINHAL, and International Pharmaceutical Abstracts (IPA)	Self reporting: MMAS most common.	WHO adherence model	Identified barriers to adherence: patient, therapy, socioeconomic and condition.	No attempt to pool results	(+)
Lemstra et al (2012)	To identify rates of adherence to statins and risk factors for nonadherence	High Income countries; N.America, Europe, Australia, Israel	67 papers met inclusion and methodological-quality criteria	PubMed, PsychINFO, CINHAL, Cochrane, DARE, NHSEED, HTAD, Embase. Limited to English langusge, search terms provided in appendix	Observational: largely PDC or discontiunation from admin data. RCT: discontinuation, tablet counts, self-report	Delphi list (RCT), observational quality scale	Only 6 factors found to have impact on adherence: primary prevention, new statin users, copayment, lower income status, fewer than 2 lipid tests performed, and not having hypertension	Adherence levels differ at 1 year follow-up across study types: Observational 49%; RCT 90.3% Also looks at difference in rates of adherence (%) between subgroups	(+)
McKenzie et al (2015)	Investigate non adherence to CVD medication in Australia	Australia	5 studies across 8 datasets (76,867 subjects) included	Pubmed, Embase, CINHAL, PsycInfo, Cochrane. Limited to english language, peer reviewed studies using Austrailian cohort.	MPR	10-item quality assessment tool used; independent assessment by two authors. Use of Doi plot to interpret potential publication bias	No patterns in adherence identified across clinical or SES subgroups; other factors e.g. patient beliefs may be of relevance.	Adherence ranges 57-86%, subgroups of 'high-adherence', 'moderate-adherence', and 'low-adherence' for analysis due to heterogenity	(++)
Lemstra et al (2014)	Quantify non-ad to hypertensive agents in real world setting, and to estimate risk indicators of non-ad	N. America, Europe and one LMIC	26 studies (1,522,203)	Medline, Embase, IPA, Cochrane, Cinhal, PsycINFO, ProQuest. No search terms provided.	Proportion of days covered (PDC), or Discontinuation	ISPOR checklist for database studies	Depression (11% more likely not to adhere), did not have diabetes (7%), lower income (12%), minority status/ race (27%), differences between drug classes (adherence best ARBs)	48.5% adherence at 1 yr follow-up (range 20-88%). Used random effects model to compare rates-ratios of nonadherence between subgroups	(+)
Powers et al (2012)	Comparison of different drugs (ACEi, ARB's, DRIs) on adherence	Updated review	110 articles included: 26 RCT's looking at adherece, 13 retrospective cohort	Medline and Embase, Cochrane, Cochrane hypertension group, and grey literature sources. English language only	Varied methods	U.S. Preventive Services Task Force and the Centre for Reviews and Dissemination	Persistence better with ARB's than ACEi's. Insufficient evidence on outcomes; high heterogneity, low follow-up and low sub-group reporting	Stratified by study design before performing random-effects models to get pooled adherence measure. Adherence found to be high in terms of pill-counts: at least 90%	(+)
Kronish et al (2011)	To quantify the impact of antihypertensive drug class on adherence in the clinical setting	Review of observational studies across high income countries	17 studies (935,920)	MEDLINE, the Database of Abstracts of Reviews of Effects, the National Health Service Economic and Evaluation Database, the Health Technology Assessment Database, EMBASE, and PsycINFO. Limit to English language	Medical refill data: insurance claims, phramacy refills	ISPOR checklist for database studies	Better adherence to ARBs than to ACEi, CC-blockers, diuretics, beta-blockers. Diuretics had lower ad compared to other classes. Once bias accounted for, no diff in ad to ACEi and ARBS (best), and no diff between cc-blockers and beta-blockers (worst). Poor ad in ALL classes	Adherence poor overall. Range 28% (BB's) to 65% (ARB's). Looked at measure of relative-risk between groups; Categorical, adherent above >80%PDC/ nonadherent <80%	(++)
Bramlage et al (2009)	Examine relationship between antihypertenisve drug class and persistence, as well as a consideration of costs associated	US and Europe	14 papers overall for compliance and persistence; 8 studies looking directly at persistence	Pubmed. Limited to English language and papers publishes post-1995	Medical prescription/ refill records	No	ARBs associated with greatest persitence (compared with ACEi's, CCB's, BB's, and diuretics)	ARB persistence (best) range from 42-64% at 1yr. Diuretics (worst) range from 22-38% at 1yr. Heterogenity between study definitions of persistence	(-)
Matchar et al (2008)	To compare ACEi's and ARBs for hypertension treatment	Not specified; US based research	61 studies , 17 focus on adherence	Medline (1966-May 2006), Cochrane (2006), reference lists. English language limit.	Precription refill patterns/ discontiuation and medication switching measured	Adapted QA famework used. GRADE framework to assess strength of findings	No difference found consistently across number of variables. Fewer withdrawals/ greater persistence with ARBs though not definitive. No identification of subgroups who better adhered to/ tolerated either class identified.	Adherence for ARB's and ACEi's high, >90%. Suspected high as pill-count/ trial setting used for these studies. Operationally defined adherence as %age patients still maintaining treatment after defined period	(+)
Loke et al (2012)	To examine relationship between health literacy with meidcation adherence to CVD or diabetes medications	Majority US	9 articles retrieved based on 7 independent studies.	Medline (1948-2011) and Embase (1974-2011) and handsearch of reference lists, limit to english language, two researchers reviewed.	Self reporting (various means - MMAS, phone interview), no. of appointments attended, Pharmacy refills	Validty/ quality assessed indepently by two reviewers. No tool listed but considered 5 aspects (partcipant selection, measure of health literacy, measure of adherence, handling of confounders, and bias/ attrition/ missing info).	No conclusive relationship identified - only 1 study found link. Further study required outwith US	Most studies assessed adherence as a binary variable. No pooled/ quantitative value for adherence given	(++)
Chen et al (2015)	To collate evidence of medication adherence and risk factors in patients after acute coronoary syndrome	N.America and Europe	16 papers	Used PRISMA guidelines. Search terms provided; limited to time frame (01/01/1990-30/09/2013) and english language. Two reviewers, incl/excl criteria given	Majority use Claims data (MPR or PDC); 1 self-report telephone survey; 1 MEMS monitoring	Modified criteria for quantitative studies used to identify quality; Downs and Blach criteria (modified for observational study).	Adherence to medcation following hospital discharge is sub-optimal. Risk factors for non-adherence inconsitent across studies.	Adherence to secondary prevention medication ranges 54-86%. Looked at %age of patients with adherence above or below 80%/ binary variable (two studies used cutoff 75%)	(+)
Khatib et al (2014)	To identify patient and health-care reported barriers to hypertension medication adherence	Majority high income countries; (3) LMIC's	25 qualitative and 44 quantitative studies	Medline and Embase, and Global Health. No limit of date, language or quality	Self-reported (patient and health-care providers)	Yes - quality assessed with validated framework, detailed in appendix	Forgetfulness most commonly cited factor. Other barrieres include lack of knowledge, depression, stress, anxiety. Qualitative study found disagreement with practioner as important factor	High heterogenity. Looked at odds-ratios for nonadherence across factors	(++)
Rashtid et al (2014)	To understand factors influenceing medication persistence at a patient level in secondary prevention of CAD	UK, Europe, US, China, and Australia. Qualitative studies.	17 studies (391 patients)	MEDLINE, Embase, PsycINFO, SCOPUS, CINAHL, ASSIA, and SSCI	Qualitative methods: Interviews, questionnaires and focus groups	CASP - ciritical appraisal tool to ensure good methodological practice; Dixon-Wood tool for relevance; Score as 'key' or 'satisfactory'	Healthcare factors: prescribing clinician, transistion from primary to secondary care pivitol in shaping patient attitude. Patient understanding.	All studies self-reported, no quantitative adherence value included in final analysis.	(+)
Marshall et al (2012)	To understand patient resoning for non-adherence to better develop inteventions for improvement	Qualitative review of studies from 16 countries.	59 papers covering 53 different studies	Medline, Embase, the British Nursing Index, Social Policy and Practice, and PsycInfo	Qualitative interview data and peer-reviewed focus group finidings (most US).	Dixon-Woods checklist	Nonadherence associated with lack of understanding, fear of addiction/ reliance, unable to make time for appointments, unable to afford treatment, and forgetfulness.	Narrative systematic review, does not provide quantitative adherence measure	(++)
Fletcher et al (2015)	Investigate effect of self-monitored blood pressure of adherence and persistence to antihypertensive drugs	Global study of RCTs	28 trials, 7021 participants 25 assessed adherence.	DARE, Cochrane Database of Systematic Reviews, MEDLINE, EMBASE, CINAHL, PsycINFO, Proquest Dissertation, and Theses. Additional search for unpublished/ ongoing research	MEMS, pill count, pharmacy refill, self-report	None stated	Self monitoring associated with small improvement in adherence but data lacking to prove this. No subgroup variations indentified	Used standard mean of difference to combine adherence measured by different measures	(++)
Eze-Nilam et al (2010)	Investigate the link between depression and poor adherence to antihypertensives	Majority US; 1 UK; 1 Pakistan	8 articles (42,790 patients)	MEDLINE, CINAHL, PsycINFO, Embase, SCOPUS, and ISI databases, and reference search.	Self reporting, electronic medical records	Previously used quality scale for observational studies, adapted	Significant lower adherence associated with depression within each study individually, thought found to be insignificant with some types of analysis (too much heterogenity to combine results)	Not pooled as heterogenity in methods and measures of adherence. Varied from 29% in one study to 91% in another	(++)
Maimaris et al (2013)	Evaluate health policies and programs at regional/national level that may impact adherence	Most (42) studies carried out in high income countires (world bank)	53 studies eligible; 51 quantitative and 2 qualitative	Search criteria/ protocol listed on PROSPERO database; incl/excl criteria listed and type of study included; no language limitations	Not clear	Different quality assessment tool used for different stduy types	Reduced medical co-paments associated with better adherence; routine place of care/ physician also related to good outcomes	Not pooled due to hetergenity. Unclear metrics used	(++)
Mann et al (2014)	Investigate the impact of drug insurance and patient cost sharing on: adherence, clinical outcomes, and economic outcomes in CVD related medication	Most studies from North Ameirca:7 US, 3 Canada, 1 from Taiwan. Focus on elderly.	11 studies across 7 different drug insurance policies.	Medline, Embase, Cochrane, CINHAL and reference searching. Strategy included in appendix.	Heterogeneous: various methods.	Yes - Cochrane risk of bias tool and Cochrane EPOC taxonomy	Drug insurance associated with adherence. Patient co-payment varied across studies.	Not pooled due to hetergenity. Unclear metrics used	(+)
Grodensky et al (2012)	To assess effect of alcohol intake on adherence in chronic diseases	Alcohol -related to non-ad in HIV - not assessed other chronic diseases	60 studies: 47 HIV, 6 diabetes, 2 hypertension, 1 diabetes-and-hypertension, 2 depression and 2 all medications	Medline, PsycINFO, Cochrane, Web of Science. Limited to 2009 and smaple size >50	Various self-reported and objective measures including MEMs, pharmacay records, and pill counts.	Newcastle–Ottawa Scale	Alcohol comsuption associated poor adherence in HIV; need for more study in other chronic diseases as it could be a key factor	Odds-ratios of alcohol intake with poorer adherence. Most studies included looked at adherence as no. of pills taken over specific time-frame, though some looked at it continuosly. No pooled value.	(+)
Sherrill et al (2011)	Comparison of cost, adherence etc between sinlge-combined pills and 'free-equivalent' agents	USA, Germany, Sweden.	12 Retrospective studies included in analysis; 7 used MPR to study adherenece while 4 studied persistence	PubMed, Embase, EconLit. Limit to English language; no data limit	MPR for adherence. Persistence identified by patients meeting predefined threshold at 12 months follow-up	None	Improved medication adherence (14% higher) and reduced cost in combined pills compared to those taking free-equivalent components. Could not carry out sub-group analysis	Only indicated in meta-analysis as "mean difference" in adherence/ persistence.	(+)
Gupta et al (2010)	Comparison of single-dose combination pills with free-equivalent combinations on adherence, persistence, and BP	Not specified	15 studies included, 32331 patients.	PubMed, Web of Science, Cochrane. Limit to english language	MPR	Newcastle-Ottawa scale (cohort studies) or the Delphi list (clinical trials)	Combination therpaies associated with improved adherence but NOT significantly associated with BP lowering or prevention of adverse effects	Odds ratio - 29% improved adherence for combination therapies	(++)
Mallat et al (2016)	Compare fixed-combination pills with free-equivalent combination drugs on hypertension management	The three studies reporting on adherence: UK, Sweden, Russia	7 RCTs, 397 patients. Only 3 studies reported on adherence.	Cochrane, MEDLINE, Embase, plus trial registries. No language limit.	Differing methods between studies	GRADE approach	Evidence of too poor a quality to derive conclusions. 2 of 3 studies found no difference in adherence between fixed-combination and free equivalents, while one found higher adherence in fixed-dose group	Dichotomous variable - risk ratio/ hazard ratio. Contiuous - standard mean difference	(++)
Banerjee et al (2016)	Systematic review of health systems barriers and facilitators to adherence for CVD secondary prevention	North America, Europe, South America, Australasia, Asia. Mostly high-income countries	25 studies included for review, 132,140 individuals	MEDLINE, Embase, Cochrane, PsycINFO, HMIC, LILACS, African-wide information, Google Scholar	EM, pill-count, self-report, persistence at 3yrs, GP reported, prescription fill rate.	Cochrane risk of bias tool	Lack of quality research;. Studies covered: governance, delivery, human and intellectual resources, and financing. Improved finance system and fixed-dose therapy aided adherence, as does patient counselling.	Looked at odds-ratio and risk-ratio/ dichotomous. No pooled figure for adherence or persistence	(++)
Bangalore et al (2007)	To review and perform meta-analysis to investigate differences in adherence between fixed-dose combination polypill vs free-equivalent therpies for chronic disease	USA	9 studies met inclusion criteria, 4 relevant to CVD and hypertension	MEDLINE. Limit to English Language, 1996-2005	Adherence; MPR. Persistence; percentage of patients renewing prescription within defined period	None stated	Patients on fixed-dose combination therapy were 24% more likely to be adherent than those on free-equivalents for hypertension	Only expressed as percentage difference between fixed-dose and free-equivalent therapies	(-)
Mamudu et al (2014)	To examine relationship between coronary artery calcium (CAC) screening with behavioural outcomes, risk perception, and medication adherence	High-income countries: USA, Denmark	15 studies	CINAHL, PsycINFO, Web of Science, Cochrane, PubMed. Limited to full-text articles in English language	Not specified	Quality appraisal tools used, assessed study design and divided RCTs from non-randomized or observation studies	CAC screening associated with greater adherence across both RCTs and observational studies. One study included in review found CAC did not have positive association	Does not specify operational definitions of adherence used in individual studies; no pooled result	(+)
Nielson et al (2017)	To assess non adherence in Low- and Middle- Income countries, and potential factors associated	Low-Middle Income countries	22 studies; 92443 subjects	MEDLINE, Scopus; limit English Language, dates 2000-2015	MMAS, or 80 and 90% cut-off scales	Modified STROBE checklist	Adherence varies depending on method of measurement. Most common factors classed as 'social and economic'. Older age, female gender and well educated on hypertension issue all relate to better adherence	Pooled non-adherence 64% using MMAS; 25% using 80 and 90% cut-off scales	(+)
