# Supplementary material for: Adherence to cardiovascular medication: a review of systematic reviews
Source: J Public Health (Oxf). 2018 May 29;41(1):e84–94. doi: 10.1093/pubmed/fdy088 (PMC6459362; doi:10.1093/pubmed/fdy088)
Supplement: Supplementary Table 2 [file fdy088_supplementarytable2.xlsx]

## Sheet: Sheet1
Supplementary Table 2: Data Extraction for outcomes associated with non-adherence
Review Author (year)	Aim	Setting	No. of studies included (participants)	Search Strategy	Adherence Measurement	Quality tool used	Outcomes (and factors if included)	Adherence operational measure	Quality Score (from AMSTAR tool)
Chowdhury et al (2013)	Evaluate impact of adherence to different vascular drugs on absolute risk and relative risk of CVD and all-cause mortality	Global coverage	44 studies, 1,978,919 individual partcipants	Medline, Web of Science, Embase, Cochrane.	Mostly indirect measures (MPR, PDC, other)	Not specified	Good adherence associated with a 20% reduced risk of CVD and a 35% reduced risk of all-cause mortality, consistent across subgroups.	Good adherence categorized above 80%; below 80% poor. Averaged 60% (CI 52–68). Range across drug classes: 24% statins, 59% antihypertensives, 70% aspirin	(+)
Bitton et al (2013)	Review of adherence studies in primary and secondary prevention of CAD; quantified impact on cost and clinical outcomes	N.America, Europe, and Israel	25 studies, 5 looking at primary prevention/ 20 looking at secondary prevention.	Medline and Embase, 1966-Nov 2011. Search terms provided, limited to English language	Majprity PDC or MPR. Self-report/ survey also used.	Newcastle Ottawa Quality Assessment Scale for observational studies	Primary prevention: Increased hospital costs associated with poor adherence (CAD$1060) and 15% increased risk of MI; Secondary: Increased cost range of USD$294-$868 per patient classed as poor adherers (MPR <80%) compared to high adherers	Individual studies used range of measures; binary varaible, MPR above or below 80%, overall persistence rate, or categroical with various cut-offs, HR's, or mean adherence. No pooled/ overall adherence observation.	(+)
Naderi et al (2012)	Study adherence to CVD medication, across drug class and primary vs secondary prevention	N. America and Europe	20 papers(376,162 patients): Quantitative study.	Pubmed, search strategy provided	Only included studies analysing adherence through precription refills	No	Factors: Little difference in adherence between drug classes, except lower for thiazides than for ACEi in primary prevention. Outcomes: Estimated 130,000 preventable CVD deaths each year due to non-adherence	Selected studies which reported no. patients who had over 75% coverage. Overall adherence 57% (50% primary prevention/ 66% secondary prevention).	(+)
Simpson et al (2010)	Aim to quantify the relationship between adherence to statins and clinical outcomes	Not specified, US based study	19 papers - 15 on adherence, 4 on persistence	Pubmed (1999-2009) plus reference searching	PDC, MPR, Prescription refill frequency, medication exposure, Statin use vs discontinuation, Statin use vs non-use	SORT algorithm	Consistent benefits in those who adhere at 80%+. Good adherence and longer duration of statin use associated with increased clinical benefits in primary and secondary CVD prevention	Most studies binary varaible: measured MPR <80% or >80%, or catergorical (high ≥80%, intermediate 40%–79%, low <40%), or persistence vs non-oersistence after a defined period. No pooled adherence figure, focus on outcomes	(-)
DiMatteo et al (2002)	Meta-analysis to quantify relationship between patient adherence with treatment outcomes across range of diseases, populations, and treatment types	Not specified, US based study	63 studies (19,000 patients); 7 heart disease studies (12,771), 7 hypercholesterolemia (1510), 6 hypertension (814)	Medline, PsychLit, search terms not specified	Within relevant CVD studies: self-report, pill-count, pharmacy/ medical records, electronic monitoring.	Not specified	Average across all studies: patient outcome 26% improved by good adherence. Adherence most relevant in chronic conditions, and of paritcular importance to non-therapeutic interventions (eg lifestyle changes)	Used multiple operational definitions of adherence and statistically accounted for heterogenity in measure, scale (dichotomous/ continuous). No overall adherence estimate	(-)
Cramer et al (2008)	Review studies of adherence or persistence with either cardiovascular or diabetic medications	N. America and Europe	139 studies; 32% hypertension, 27% diabetes, 13% dislipidemia; remainder general CVD	Medline/ Embase and manual search of reference lists. Search strategy included. Limit English language and date range Jan 2000- Nov 2005	MPR, MEMS, pill-counts, pharamcay claims, questionnaire	No specific tool listed; aspects of quality accounted for in exclusion criteria	No notable outcome difference between treatment classes. Study design effects outcomes: prospective studies and stuidies using data from MEMS more likely to link adherence to outcomes. Adherence/ persistence associated with positive outcome in most (73%) of the studies analysing this	Mean: 72% adherence (from MPR); average percentage of patients with MPR >80% = 59%. 63% persistence at 1yr follow-up. Persistence declines significantly with time.	(-)
Wetzels et al (2004)	To investigate effect of adherence on BP, and to assess study quality and causes of variation between studies	Not specified, based in Netherlands	30 studies reviewed. Much variability	Medline, PubMed, Embase (1985-2003). English language limit	Largely MEMS; study selection only if measured using electronic monitoring	Not specified	While most studies find compliance is poor/ decreases over time, there is too much heterogenity between studies for this to be quantified. Insufficient evidence to establish the relationship with adherence and outcome of BP control.	Good adherence (MPR<80%) ranged from 9-37%	(+)
Boswell et al (2012)	To investigate medication adherence across common chronic diseases and find gaps in current literature	Not specified, published in US journal	105 articles across 5 disease categories (51 CVD; 17 CAD, 7 HF, 12 Hypertension, 10 post-MI)	PubMed, Medline, WOK, Google scholar. General search terms listed, modified for each illness	MPR, pill count, self-report, MEMS, PDC, cumulative medication gap, discontinuation	Quality assessed based on level of evidence (Agency for Healthcare Research and Quality of the US Department of Health and Human Services); level of evidence across disease classes determined by internal ranking system	100% of studies report positive relationship with adherence post-MI; other disease areas 75% positive outcomes related to adherence; hypertension 64%. Gaps in literature highlight need for further investigations	Gives no pooled estimate of adherence. Majority accessed adherence as binary varaible - MPR<80%, or persitience vs discontinuation	(+)
Shroufi et al (2010)	Compare adherence to statins for primary and secondary CVD in RCT setting compared to community setting	Not specified; UK based research	7 RCT's, 7 cohort/ community studies	Pubmed search, keywords specified.No limiters; eligibilty criteria is described	RCTs: Self report and pill counts; Community setting: pharamcay record, healthcare database, structed interview/ self report	No quality assessment described	Greater decline in adherence found in community compared to trial setting.	No single operational definition of asherence used; overall estimate 50% adherence at 5 years	(-)
Abegaz et al (2017)	Review and meta-analysis of nonadherence in adults with hypertension	15 Countries; range from high to low income countires across the globe	28 studies, 13,688 individuals	PubMed, Scopus, Google Scholar. Time limited, Jan 2009- March 2016.	8-item Morisky medication adherence scale (MMAS-8)	STROBE scale	Non-adherence more commonly observed in patients with uncontrolled BP (84% of these patients vs 45% of others)	MMAS score above 6 considered adherent. No mean adherence rate; found around 45% of patients to be classed as nonadherent	(++)
Jongstra et al (2016)	Investigate whether non-persistence or withdrawal of antihypertensives is associated with cognitive decline	UK and Netherlands	2 studies, 2490 participants	No language or date restrictions. ALOIS, Cochrane Dementia and Cognitive Improve,ent group, MEDLINE, Embase, PsycINFO, CINAHL, LILACS, WoS, ClinTrials.gov, WHO Portal/ ICTRP	Did not directly measure adherence; compared patients who had withdrawn from antihypertensive medications with those who had remained on it	GRADE approach	Unclear effect of withdrawal of antihypertensives on cognition. Increases in blood prssure were associated with withdrawal, though no clear link to adverse events. Evidence of mid-to-low quality	Withdrawal vs. non witdrawal. Did not assses rates of non-persistence/ focus on outcomes	(++)
